# Supplementary material for: Synergistic Co-Inoculation of Bacillus velezensis and Pseudomonas helmanticensis Enhances Corn Straw Degradation via Microbial Community Restructuring and Saprotroph Dominance
Source: Microorganisms. 2025 Nov 17;13(11):2612. doi: 10.3390/microorganisms13112612 (PMC12654394; doi:10.3390/microorganisms13112612)
Supplement: Supplementary file 1 [file microorganisms-13-02612-s001.zip]

Archive with 7 entries (6 files):
- microorganisms-3967029-supplementary/
- microorganisms-3967029-supplementary/Figure S1 Relative abundance of the top three bacterial taxa at the phylum, class, and genus levels on day 30.jpg
- microorganisms-3967029-supplementary/Figure S2 Relative abundance of the top three bacterial taxa at the phylum, class, and genus levels on day 45.jpg
- microorganisms-3967029-supplementary/Table S1 Summary on raw data.xlsx
- microorganisms-3967029-supplementary/Table S2 Feature number of each sample.xlsx
- microorganisms-3967029-supplementary/Table S3 Statistics of reads count in each taxomonic level.xlsx
- microorganisms-3967029-supplementary/Table S4 Statistics of taxonomic annotation.xlsx
