# Supplementary material for: Synergistic Co-Inoculation of Bacillus velezensis and Pseudomonas helmanticensis Enhances Corn Straw Degradation via Microbial Community Restructuring and Saprotroph Dominance
Source: Microorganisms. 2025 Nov 17;13(11):2612. doi: 10.3390/microorganisms13112612 (PMC12654394; doi:10.3390/microorganisms13112612)
Supplement: Supplementary file 1 [file microorganisms-13-02612-s001.zip › microorganisms-3967029-supplementary/Table S1 Summary on raw data.xlsx]

## Sheet: AllSample_GC_Q.stat
Sample ID	Raw Reads	Clean Reads	Denoised Reads	Merged Reads	Non-chimeric Reads
CK15-1	67246	59684	58958	52038	43530
CK15-2	80143	71557	70860	64635	56689
CK15-3	79973	71657	71145	67357	61348
CK30-1	80079	70646	69939	63512	55769
CK30-2	52928	47628	47049	41050	34404
CK30-3	69433	63022	62228	55127	46752
CK45-1	80004	71168	70361	61709	51167
CK45-2	70007	61810	60960	53679	45072
CK45-3	79814	71627	70821	62461	51894
Bv15-1	43324	38406	38204	36826	34497
Bv15-2	59740	53492	53161	51353	48157
Bv15-3	46100	40945	40694	39154	36876
Bv30-1	79984	71533	71049	64622	51143
Bv30-2	52743	47047	46762	44376	39410
Bv30-3	68170	60736	60277	55858	46913
Bv45-1	79993	71651	70864	60878	49728
Bv45-2	80053	71491	70825	62850	54677
Bv45-3	80166	71434	70644	61265	51613
Ph15-1	79959	73766	73296	70692	64515
Ph15-2	48064	42845	42527	40505	37269
Ph15-3	55009	49378	49022	46991	43008
Ph30-1	80015	71334	70670	63036	50681
Ph30-2	67406	60746	60123	53456	42503
Ph30-3	76536	68732	67902	60823	49061
Ph45-1	58321	51696	51238	46540	39299
Ph45-2	53064	47731	47186	41011	31746
Ph45-3	80027	71045	70300	61215	48056
BP15-1	59069	52667	52175	47963	41478
BP15-2	79978	71763	71255	66354	58055
BP15-3	79905	70231	69730	64925	56043
BP30-1	66261	58633	58031	53192	44920
BP30-2	57489	51434	51097	46928	38581
BP30-3	69976	62972	62466	58100	49076
BP45-1	80075	72150	71514	62947	49920
BP45-2	80001	71486	70917	62339	51525
BP45-3	62616	56872	56361	50192	41682
Total	2483671	2221015	2200611	1995959	1697057
Average	68990.9	61694.9	61128.1	55443.3	47140.5
