# Supplementary material for: Synergistic Co-Inoculation of Bacillus velezensis and Pseudomonas helmanticensis Enhances Corn Straw Degradation via Microbial Community Restructuring and Saprotroph Dominance
Source: Microorganisms. 2025 Nov 17;13(11):2612. doi: 10.3390/microorganisms13112612 (PMC12654394; doi:10.3390/microorganisms13112612)
Supplement: Supplementary file 1 [file microorganisms-13-02612-s001.zip › microorganisms-3967029-supplementary/Table S2 Feature number of each sample.xlsx]

## Sheet: allsample.otu_stat
Sample	OTU_Num	Seqs_Num
CK15-1	2258	42914
CK15-2	2313	56196
CK15-3	2152	61028
CK30-1	2416	55288
CK30-2	2211	33849
CK30-3	2581	46190
CK45-1	2771	50564
CK45-2	2494	44517
CK45-3	2661	51210
Bv15-1	1113	34380
Bv15-2	1302	48049
Bv15-3	1120	36769
Bv30-1	1732	50654
Bv30-2	1212	39212
Bv30-3	1611	46596
Bv45-1	1979	48332
Bv45-2	1546	53432
Bv45-3	1508	50121
Ph15-1	2051	64380
Ph15-2	1413	37119
Ph15-3	1597	42907
Ph30-1	2220	50231
Ph30-2	2042	42008
Ph30-3	2211	48601
Ph45-1	1710	38957
Ph45-2	1587	31183
Ph45-3	2046	47426
BP15-1	1575	41174
BP15-2	1746	57650
BP15-3	1709	55682
BP30-1	1636	44568
BP30-2	1450	38251
BP30-3	1641	48802
BP45-1	1945	49412
BP45-2	1683	51001
BP45-3	1776	41277
Total	67018	1679930
Average	1861.61	46664.7
Note:
(1) OTU_Num: Feature（OTU/ASV）numbers;
(2) Seqs_Num: Feature reads.
