# Supplementary material for: Synergistic Co-Inoculation of Bacillus velezensis and Pseudomonas helmanticensis Enhances Corn Straw Degradation via Microbial Community Restructuring and Saprotroph Dominance
Source: Microorganisms. 2025 Nov 17;13(11):2612. doi: 10.3390/microorganisms13112612 (PMC12654394; doi:10.3390/microorganisms13112612)
Supplement: Supplementary file 1 [file microorganisms-13-02612-s001.zip › microorganisms-3967029-supplementary/Table S3 Statistics of reads count in each taxomonic level.xlsx]

## Sheet: otu_distribution
Sample	Kingdom	Phylum	Class	Order	Family	Genus	Species
CK15-1	42914	42060	41492	40371	36892	30553	27651
CK15-2	56196	55004	54161	52683	48082	39644	35934
CK15-3	61028	59723	58955	57470	53158	44420	40670
CK30-1	55288	53960	52982	51934	47438	40254	36354
CK30-2	33849	33069	32335	31606	28936	23465	21532
CK30-3	46190	44826	43995	43142	39408	33293	29893
CK45-1	50564	49287	47900	46979	42749	35761	32699
CK45-2	44517	43427	42269	41409	37980	31672	28849
CK45-3	51210	49920	48639	47701	43591	36358	33003
Bv15-1	34380	34159	33917	33645	31826	28123	26509
Bv15-2	48049	47723	47336	47089	44654	39713	37634
Bv15-3	36769	36536	36275	36116	34306	30347	28610
Bv30-1	50654	50327	50034	49650	43771	38567	36742
Bv30-2	39212	38957	38777	38524	34581	30900	29576
Bv30-3	46596	46227	46012	45639	40098	35257	33291
Bv45-1	48332	47424	47187	46839	38121	31840	29496
Bv45-2	53432	52727	52418	52170	44083	37491	35212
Bv45-3	50121	49353	49108	48866	40464	34236	32058
Ph15-1	64380	63611	62821	61790	56964	47485	44599
Ph15-2	37119	36621	36342	35712	32879	27580	25908
Ph15-3	42907	42402	41928	41277	38153	31186	29429
Ph30-1	50231	49526	48949	48177	44690	37437	35335
Ph30-2	42008	41418	40986	40368	37789	31818	30266
Ph30-3	48601	47835	47239	46570	43076	36221	34096
Ph45-1	38957	38448	38008	37378	34370	28554	26868
Ph45-2	31183	30756	30400	30037	27878	23301	22036
Ph45-3	47426	46722	46138	45299	41783	34820	33083
BP15-1	41174	40837	40474	40038	37801	32427	30761
BP15-2	57650	57169	56636	56131	52835	45158	43013
BP15-3	55682	55278	54821	54288	51351	44171	42348
BP30-1	44568	44235	44012	43665	37327	31399	29290
BP30-2	38251	37921	37719	37485	31823	26654	24999
BP30-3	48802	48392	48184	47860	40986	34262	32255
BP45-1	49412	48923	48689	48240	41723	34338	31871
BP45-2	51001	50561	50335	49842	43380	35682	33158
BP45-3	41277	40944	40713	40413	35007	28901	26675
Note: Sample: Sample ID; Values in each column represents counts of reads contained in each taxomic level.
