# Supplementary material for: Synergistic Co-Inoculation of Bacillus velezensis and Pseudomonas helmanticensis Enhances Corn Straw Degradation via Microbial Community Restructuring and Saprotroph Dominance
Source: Microorganisms. 2025 Nov 17;13(11):2612. doi: 10.3390/microorganisms13112612 (PMC12654394; doi:10.3390/microorganisms13112612)
Supplement: Supplementary file 1 [file microorganisms-13-02612-s001.zip › microorganisms-3967029-supplementary/Table S4 Statistics of taxonomic annotation.xlsx]

## Sheet: classfy_distribution
Sample	Kindom	Phylum	Class	Order	Family	Genus	Species
CK15-1	1	30	71	196	351	587	909
CK15-2	2	32	73	196	341	610	915
CK15-3	1	31	75	208	363	632	930
CK30-1	1	29	73	199	348	623	941
CK30-2	1	26	67	175	305	540	875
CK30-3	1	30	74	195	352	617	980
CK45-1	1	30	73	196	351	607	1015
CK45-2	1	27	68	184	337	598	942
CK45-3	1	28	71	192	344	600	973
Bv15-1	1	25	55	149	245	412	600
Bv15-2	1	25	59	158	265	455	687
Bv15-3	1	25	54	146	245	415	601
Bv30-1	1	26	60	157	267	488	851
Bv30-2	1	23	52	143	247	445	648
Bv30-3	1	24	57	149	252	463	772
Bv45-1	2	36	74	205	356	602	911
Bv45-2	2	34	79	210	346	562	785
Bv45-3	2	34	74	197	334	540	727
Ph15-1	1	28	65	177	312	566	902
Ph15-2	1	27	63	159	270	472	703
Ph15-3	1	25	64	164	287	508	760
Ph30-1	1	25	59	166	294	533	916
Ph30-2	1	26	63	172	295	518	872
Ph30-3	1	28	64	174	298	536	930
Ph45-1	2	24	60	160	276	461	743
Ph45-2	1	22	58	150	248	426	677
Ph45-3	2	28	64	170	286	499	837
BP15-1	1	26	58	156	262	466	738
BP15-2	1	28	66	172	289	507	781
BP15-3	1	25	60	164	281	504	794
BP30-1	1	26	63	163	280	500	812
BP30-2	1	25	60	151	262	466	728
BP30-3	1	25	62	155	269	487	784
BP45-1	1	26	62	159	298	524	841
BP45-2	1	29	60	173	287	489	771
BP45-3	1	24	60	155	266	487	786
Total	2	49	126	383	846	2121	8716
Note: Sample: Sample ID. Values in each column represents number of annotated terms in each taxonomic level.
